# Supplementary material for: NOLC1 suppresses immunochemotherapy by inhibiting p53-mediated ferroptosis in gastric cancer
Source: eLife. 2025 Aug 27;13:RP103904. doi: 10.7554/eLife.103904 (PMC12387760; doi:10.7554/eLife.103904)
Supplement: Figure 1—source data 2. [file elife-103904-fig1-data2.zip]

Archive with 16 entries (13 files):
- fig1 source data2/
- __MACOSX/._fig1 source data2
- fig1 source data2/.DS_Store
- __MACOSX/fig1 source data2/._.DS_Store
- fig1 source data2/FIG1J/
- __MACOSX/fig1 source data2/._FIG1J
- fig1 source data2/FIG1E/
- __MACOSX/fig1 source data2/._FIG1E
- fig1 source data2/FIG1J/CR-CL-parp gap.2.jpg
- fig1 source data2/FIG1J/GAP parp.jpg
- fig1 source data2/FIG1J/NOLC1.1.jpg
- fig1 source data2/FIG1E/Fig1E NOLC1.jpg
- __MACOSX/fig1 source data2/FIG1E/._Fig1E NOLC1.jpg
- fig1 source data2/FIG1E/FIG1E-P3-GAPDH.jpg
- fig1 source data2/FIG1E/P3-NOLC1.jpg
- fig1 source data2/FIG1E/Fig1E GAPDH.jpg
