# Supplementary material for: NOLC1 suppresses immunochemotherapy by inhibiting p53-mediated ferroptosis in gastric cancer
Source: eLife. 2025 Aug 27;13:RP103904. doi: 10.7554/eLife.103904 (PMC12387760; doi:10.7554/eLife.103904)
Supplement: Figure 2—source data 2. [file elife-103904-fig2-data2.zip]

Archive with 17 entries (15 files):
- fig2 source data2/
- __MACOSX/._fig2 source data2
- fig2 source data2/.DS_Store
- __MACOSX/fig2 source data2/._.DS_Store
- fig2 source data2/FIG2J/
- __MACOSX/fig2 source data2/._FIG2J
- fig2 source data2/FIG2J/MGC-clcaspase3.jpg
- fig2 source data2/FIG2J/MGC-PARP.jpg
- fig2 source data2/FIG2J/MKN-cl-parp.jpg
- fig2 source data2/FIG2J/MKN-PARP.jpg
- fig2 source data2/FIG2J/MKN-GAP.jpg
- fig2 source data2/FIG2J/MKN-Caspase3.jpg
- fig2 source data2/FIG2J/MGC-GAP.jpg
- fig2 source data2/FIG2J/MKN-CL-CASPASE3-3.jpg
- __MACOSX/fig2 source data2/FIG2J/._MKN-CL-CASPASE3-3.jpg
- fig2 source data2/FIG2J/MGC-CL-PARP.jpg
- fig2 source data2/FIG2J/MGC-CAS3.jpg
