# Supplementary material for: NOLC1 suppresses immunochemotherapy by inhibiting p53-mediated ferroptosis in gastric cancer
Source: eLife. 2025 Aug 27;13:RP103904. doi: 10.7554/eLife.103904 (PMC12387760; doi:10.7554/eLife.103904)
Supplement: Figure 2—figure supplement 1—source data 2. [file elife-103904-fig2-figsupp1-data2.zip]

Archive with 8 entries (7 files):
- fig2 supplement1 source data2/
- __MACOSX/._fig2 supplement1 source data2
- fig2 supplement1 source data2/si-NOLC1-MGC.jpg
- fig2 supplement1 source data2/si-NOLC1-MKN-GAPDH.jpg
- fig2 supplement1 source data2/OE-NOLC1.jpg
- fig2 supplement1 source data2/GAP-OE.jpg
- fig2 supplement1 source data2/si-NOLC1-MKN.jpg
- fig2 supplement1 source data2/si-NOLC1-MGC-GAPDH.jpg
