# Supplementary material for: NOLC1 suppresses immunochemotherapy by inhibiting p53-mediated ferroptosis in gastric cancer
Source: eLife. 2025 Aug 27;13:RP103904. doi: 10.7554/eLife.103904 (PMC12387760; doi:10.7554/eLife.103904)
Supplement: Figure 4—source data 2. [file elife-103904-fig4-data2.zip]

Archive with 23 entries (21 files):
- fig4 source data2/
- __MACOSX/._fig4 source data2
- fig4 source data2/.DS_Store
- __MACOSX/fig4 source data2/._.DS_Store
- fig4 source data2/fig.4h/
- __MACOSX/fig4 source data2/._fig.4h
- fig4 source data2/fig.4h/ MGC-GPX4.jpg
- __MACOSX/fig4 source data2/fig.4h/._ MGC-GPX4.jpg
- fig4 source data2/fig.4h/MGC-ACSL4-GAP.jpg
- __MACOSX/fig4 source data2/fig.4h/._MGC-ACSL4-GAP.jpg
- fig4 source data2/fig.4h/.DS_Store
- __MACOSX/fig4 source data2/fig.4h/._.DS_Store
- fig4 source data2/fig.4h/MKN-GPX4.jpg
- __MACOSX/fig4 source data2/fig.4h/._MKN-GPX4.jpg
- fig4 source data2/fig.4h/MKN-FSP.jpg
- __MACOSX/fig4 source data2/fig.4h/._MKN-FSP.jpg
- fig4 source data2/fig.4h/MGC-GAPDH_.jpg
- __MACOSX/fig4 source data2/fig.4h/._MGC-GAPDH_.jpg
- fig4 source data2/fig.4h/MKN-GAP.jpg
- fig4 source data2/fig.4h/MKN-ACSL4jpg.jpg
- fig4 source data2/fig.4h/GPX4.jpg
- fig4 source data2/fig.4h/MGC-FSP.jpg
- __MACOSX/fig4 source data2/fig.4h/._MGC-FSP.jpg
