# Supplementary material for: NOLC1 suppresses immunochemotherapy by inhibiting p53-mediated ferroptosis in gastric cancer
Source: eLife. 2025 Aug 27;13:RP103904. doi: 10.7554/eLife.103904 (PMC12387760; doi:10.7554/eLife.103904)
Supplement: Figure 5—source data 1. [file elife-103904-fig5-data1.zip]

Archive with 2 entries (2 files):
- fig5-source data1.pdf
- __MACOSX/._fig5-source data1.pdf
