# Supplementary material for: NOLC1 suppresses immunochemotherapy by inhibiting p53-mediated ferroptosis in gastric cancer
Source: eLife. 2025 Aug 27;13:RP103904. doi: 10.7554/eLife.103904 (PMC12387760; doi:10.7554/eLife.103904)
Supplement: Figure 5—source data 2. [file elife-103904-fig5-data2.zip]

Archive with 34 entries (28 files):
- fig5 source data2/
- __MACOSX/._fig5 source data2
- fig5 source data2/5I/
- __MACOSX/fig5 source data2/._5I
- fig5 source data2/5G/
- __MACOSX/fig5 source data2/._5G
- fig5 source data2/5A/
- __MACOSX/fig5 source data2/._5A
- fig5 source data2/.DS_Store
- __MACOSX/fig5 source data2/._.DS_Store
- fig5 source data2/5k/
- __MACOSX/fig5 source data2/._5k
- fig5 source data2/5L/
- __MACOSX/fig5 source data2/._5L
- fig5 source data2/5I/p53 short exposure.jpg
- fig5 source data2/5I/p53 long exporsure.jpg
- fig5 source data2/5I/GAPDH.2.jpg
- fig5 source data2/5I/LAMIN B1.jpg
- fig5 source data2/5G/flag.jpg
- fig5 source data2/5G/input-HA-p53.jpg
- fig5 source data2/5G/GAP.jpg
- fig5 source data2/5G/co-ip=ha-p53.jpg
- fig5 source data2/5A/BAX.jpg
- fig5 source data2/5A/P53.jpg
- fig5 source data2/5A/GAPDH.jpg
- fig5 source data2/5A/BCL2.jpg
- fig5 source data2/5k/flag-NOLC.jpg
- fig5 source data2/5k/input-GAPDH.jpg
- fig5 source data2/5k/COIP-DBD.jpg
- fig5 source data2/5k/input.jpg
- fig5 source data2/5L/IB∩╝Ünolc1-flag.jpg
- fig5 source data2/5L/input∩╝Ünolc1-flag.jpg
- fig5 source data2/5L/input∩╝ÜGAPDH.jpg
- fig5 source data2/5L/IP∩╝ÜHA-DBD.jpg
