# Supplementary material for: NOLC1 suppresses immunochemotherapy by inhibiting p53-mediated ferroptosis in gastric cancer
Source: eLife. 2025 Aug 27;13:RP103904. doi: 10.7554/eLife.103904 (PMC12387760; doi:10.7554/eLife.103904)
Supplement: Figure 6—source data 2. [file elife-103904-fig6-data2.zip]

Archive with 22 entries (18 files):
- fig6 source data2/
- __MACOSX/._fig6 source data2
- fig6 source data2/6H/
- __MACOSX/fig6 source data2/._6H
- fig6 source data2/6G/
- __MACOSX/fig6 source data2/._6G
- fig6 source data2/.DS_Store
- __MACOSX/fig6 source data2/._.DS_Store
- fig6 source data2/6C/
- __MACOSX/fig6 source data2/._6C
- fig6 source data2/6H/IP ha-293t.jpg
- fig6 source data2/6H/ha-2.jpg
- fig6 source data2/6H/input-GAPDH.jpg
- fig6 source data2/6H/INPUT-GAPDH-293t.jpg
- fig6 source data2/6H/input-HA-τô╢3.jpg
- fig6 source data2/6H/ub-myc.jpg
- fig6 source data2/6H/ub-myc-293t.jpg
- fig6 source data2/6H/p53-HA-input.jpg
- fig6 source data2/6G/CHX-p53.jpg
- fig6 source data2/6G/CHX-GAP.jpg
- fig6 source data2/6C/mdm2-σà¿τ╗åΦâ₧.3.jpg
- fig6 source data2/6C/gapdh.jpg
