# Supplementary material for: NOLC1 suppresses immunochemotherapy by inhibiting p53-mediated ferroptosis in gastric cancer
Source: eLife. 2025 Aug 27;13:RP103904. doi: 10.7554/eLife.103904 (PMC12387760; doi:10.7554/eLife.103904)
Supplement: Figure 6—figure supplement 1—source data 2. [file elife-103904-fig6-figsupp1-data2.zip]

Archive with 6 entries (5 files):
- fig6 fig supplement 1source data2/
- __MACOSX/._fig6 fig supplement 1source data2
- fig6 fig supplement 1source data2/GAPDH.jpg
- __MACOSX/fig6 fig supplement 1source data2/._GAPDH.jpg
- fig6 fig supplement 1source data2/gpx4.jpg
- __MACOSX/fig6 fig supplement 1source data2/._gpx4.jpg
